# Supplementary material for: Lineage-Specific Changes in Biomarkers in Great Apes and Humans
Source: PLoS One. 2015 Aug 6;10(8):e0134548. doi: 10.1371/journal.pone.0134548 (PMC4527672; doi:10.1371/journal.pone.0134548)
Supplement: S3 Dataset — (XLSX) [file pone.0134548.s003.xlsx]

## Sheet: wild vs. captive
higher values in African sample	higher values in German sample			B - CD vs. B - DE	Ch - SL vs. Ch - DE	significantly different between either one of the pairs of species
		* < 0.05		P	P
		** <0.01	Alanine transaminase [µkat/L]	5.86756e-05	2.97764e-05	sign.
		*** < 0.001	Albumin [g/L]	2.48725e-06	0.0215233	sign.
			Apolipoprotein A [g/L]	0.00129201	0.228784	sign.
no significant difference			Apolipoprotein B [g/L]	0.693493	0.212434	n.s.
			Aspartate transaminase [µkat/L]	0.0520831	0.00464453	sign.
significantly different between either one of the pairs of species			Bilirubin [µmol/L]	0.207984	0.0131176	n.s.
			Cholinesterase [µkat/L]	0.000162829	0.284632	sign.
			Cholesterol [mmol/L]	0.592867	0.0529443	n.s.
			C-reactive protein [mg/L]	5.48805e-05	0.209585	sign.
			Creatinine kinase [µmol/L]	0.00682136	3.05965e-05	sign.
			Creatinine [µmol/L]	0.000782375	0.00457177	sign.
			Gamma-glutamyl transpeptidase [µkat/L]	0.0481527	0.000290272	sign.
			Glutamate dehydrogenase [µkat/L]	0.00285624	0.0418629	sign.
			High-density lipoprotein [mmol/L]	8.85337e-06	0.34491	sign.
			Lactate dehydrogenase [µkat/L]	0.00624718	0.620242	sign.
			Lipase [µkat/L]	0.00924871	0.36664	sign.
			Lipoprotein (a) [mg/dl]	0.468257	3.04639e-05	sign.
			Low-density lipoprotein [mmol/L]	0.404763	0.805235	n.s.
			N-terminal prohormone of brain natriuretic peptide [pg/mL]	0.0102569	0.898457	n.s.
			Total Protein [g/L]	4.00932e-05	0.020568	sign.
			Thyroid-stimulating hormone [mU/L]	0.198785	0.25087	n.s.
			free Thyroxine [pmol/L]	0.0295484	2.13882e-05	sign.
			Triglycerides [mmol/L]	0.00117136	0.856008	sign.
			free Triiodothyronine [pmol/L]	0.902946	0.00928374	sign.
			Urea [mmol/L]	0.792461	1.95321e-07	sign.
			Uric acid [µmol/L]	1.86578e-05	0.0932605	sign.
			Ferritin [ng/ml]	0.000135734	1.61561e-05	sign.
			Folic acid [nmol/L]	0.0203377	5.18867e-09	sign.
			Glucose [mmol/L]	0.000155002	0.000705213	sign.
			Phosphate [mMol/L]	0.0402261	0.00290168	sign.
			Troponin T [µg/L]	0.339185	0.402784	n.s.
			Vitamine B12 [pmol/L]	0.00102183	8.79296e-09	sign.
			sign	17	14	25
			n.s.	15	18	7
			sum	32	32	32
